# Supplementary material for: The Impact of Temperature on Host–Parasite Interactions and Metabolomic Profiles in the Marine Diatom Coscinodiscus granii
Source: Plants (Basel). 2024 Dec 5;13(23):3415. doi: 10.3390/plants13233415 (PMC11644330; doi:10.3390/plants13233415)
Supplement: Supplementary file 1 [file plants-13-03415-s001.zip]

Archive with 1 entries (1 files):
- plants-3289344-supplementary-1.pdf
